# Supplementary material for: Knowledge, attitudes, and practices of primary care general practitioners regarding COPD inhaler education: a cross-sectional study in Yiwu, China
Source: Front Pharmacol. 2026 Jul 14;17:1795439. doi: 10.3389/fphar.2026.1795439 (PMC13407290; doi:10.3389/fphar.2026.1795439)
Supplement: Supplementary file 1 [file Table1.xlsx]

## Sheet: Sheet1
	Questionnaire of Knowledge, Attitudes, and Practices (KAP) Regarding Inhaler Technique Education for COPD Patients
	Section	Item Number	Variable / Question	Response Options
	Sociodemographic Characteristics	1	Type of Institution	A. General hospital; B. Community health service center; C. Township health center; D. Village clinic; E. Community health service station; F. Clinic
		2	Gender	A. Male; B. Female
		3	Age (years)	Open-ended numerical value
		4	Professional Title	A. Junior; B. Intermediate; C. Associate senior; D. Senior
		5	Working Experience	A. <5 years; B. 5–10 years; C. 11–20 years; D. >20 years
		6	Education Level	A. Postgraduate or above; B. Bachelor's degree; C. below
	Knowledge	1	Knowledge of applicable populations for different inhalers	A. No knowledge at all; B. Minimal knowledge; C. Moderate knowlegde; D. Good knowlegde; E. Extensive knowlegde
		2	Knowledge of drug components in common inhalers
		3	Knowledge of classification of common inhalers
		4	Knowledge of advantages of different inhalers
		5	Knowledge of disadvantages of different inhalers
		6	Knowledge of common side effects of inhaled medications
		7	Knowledge of factors affecting inhaler efficacy
		8	Knowledge of standard operating steps of common inhalers
		9	Knowledge of common errors in inhaler use by patients
		10	Knowledge of cleaning and maintenance of inhalers
	Attitudes	1	Do you agree that tailoring individualized inhalers is crucial for clinical outcome of COPD patients?	A. Strongly disagree; B. Somewhat disagree; C. Neutral; D. Somewhat agree; E. Strongly agree
		2	Do you agree that correct use of inhalers is crucial for clinical outcome of COPD patients?
		3	Do you agree that you provide standardized instruction on inhaler technique for COPD patients?
		4	Do you wish to receive professional training about inhaler devices?
		5	Do you wish to obtain more auxiliary tools assisting inhaler device instruction (e.g., placebo devices, brochures, videos)?
	Practice	1	Average number of patients you instructed them on inhaler technique per week (during the past month)	A. 0; B. 1–5; C. 6–10; D. 11–20; E. >20
		2	Time spent on one-to-one demonstration for first-time users	A. Never; B. ≤3 min; C. 4–6 min; D. 7–10 min; E. >10 min
		3	Proportion of patients rechecked after instruction	A. <25%; B. 25%–49%; C. 50%–74%; D. 75%–99%; E. 100%
		4	Use of a "standard 7-step checklist" to assess patient mastery	A. Never heard; B. Heard but never used; C. Occasionally; D. Frequently; E. Every time
		5	Documentation of inhaler technique assessment in medical records	A. Never; B. <30%; C. 30%–59%; D. 60%–89%; E. ≥90%
		6	Teaching methods employed (multiple responses allowed)	A. Verbal explanation; B. Physical demonstration; C. Patient teach-back; D. Video/leaflet; E. Family member training
